# Supplementary material for: HBV HBx-Downregulated lncRNA LINC01010 Attenuates Cell Proliferation by Interacting with Vimentin
Source: Int J Mol Sci. 2021 Nov 19;22(22):12497. doi: 10.3390/ijms222212497 (PMC8620790; doi:10.3390/ijms222212497)
Supplement: Supplementary file 1 [file ijms-22-12497-s001.zip]

Archive with 6 entries (4 files):
- ijms-1437522-supplementary/
- ijms-1437522-supplementary/supplementary files/
- ijms-1437522-supplementary/supplementary files/Supplemental Figure 1.pdf
- ijms-1437522-supplementary/supplementary files/Supplemental Figure 2.pdf
- ijms-1437522-supplementary/supplementary files/Supplemental Figure 3.pdf
- ijms-1437522-supplementary/supplementary files/Supplemental Figure 4.pdf
